# Supplementary material for: Removal of AMR plasmids using a mobile, broad host-range CRISPR-Cas9 delivery tool
Source: Microbiology (Reading). 2023 May 25;169(5):001334. doi: 10.1099/mic.0.001334 (PMC10268836; doi:10.1099/mic.0.001334)
Supplement: Uncited Supplementary Data Sheet 1. [file mic-169-01334-s002.xlsx]

## Sheet: Supplementary Data
Supplementary Data to:
Removal of AMR plasmids using a mobile, broad host-range, CRISPR-Cas9 delivery tool.
David Walker-Sünderhauf1*, Uli Klümper2, Elizabeth Pursey1, Edze R Westra1, William H Gaze3, Stineke van Houte1*.
1. College of Life and Environmental Sciences, University of Exeter, Environment and Sustainability Institute, Penryn, UK, TR10 9FE
2. Institute of Hydrobiology, Technische Universität Dresden, Dresden, Germany
3. European Centre for Environment and Human Health, University of Exeter Medical School, Environment and Sustainability Institute, Penryn, UK, TR10 9FE
*corresponding author; david.walker@sunderhauf.net; c.van-houte@exeter.ac.uk
Raw supplementary data. Visit tabs in the spreadsheet for data corresponding to	Details
Figure 2 Blocking plasmid uptake in E. coli	number_colonies / dilution: number of colonies found when plated at which dilution. Cfu_ml_ug: transformation efficiency [CFU/ml/µg DNA], set to 1/2 detection limit where no colonies were found. Selection_plate: single (Gm only) or double (Gm and Tc) selection, these were treated as technical replicates and averaged.
Figure 3A Proportional data for conjugation experiment	selective_plate: plasmid selected for k- kanamycin selects for recipients; t- tetracycline for pKJK5; g- gentamicin for pHERD30T. Proportion: proportion of recipients which are found on this selective plate; counts on k are set to 100%.
Figure 3B Raw data for conjugation experiment	selective_plate: as above. Cfu_ml: colony counts in CFU/mL
Figure 4 Blocking plasmid uptake in multiple isolates	count: raw counts on selective plates. Volume_plated: volume of transformation mix plated for this count. Dilution_plated: dilution this was plated at. Cfu_mL: CFU/mL derived from these metrics. Cfu_ml_ug: transformation efficiency [CFU/mL/µg DNA]; where no colonies were recovered this was set to 1/2 of the detection limit.
Figure S1-4 Conjugative removal from multiple isolates (raw and proportional data)	mating_type: type of mating (filter/liquid). Recipient: isolate identity. pKJK5_type: pKJK5_csg target. LB/A/AG/AT/ATG: cfu/mL on selective plates (for PA14, plates contained K instead of A). A_raw: raw couts on LB+Amp100 plates. Target/pKJK5/both: proportion of recipients containing target plasmid/pKJK5/both plasmids. ATG_per_AT: proportion of transconjugants which retain the target plasmid. ATG…

## Sheet: Figure 2
pKJK5_csg_target	transformed_with	selection_plate	number_colonies	dilution	cfu_ml_ug
aacC1	pHERD30T	single	0	1	2
aacC1	pHERD30T	double	0	1	2
aacC1	pHERD30T	single	0	1	2
aacC1	pHERD30T	double	0	1	2
aacC1	pHERD30T	single	0	1	2
aacC1	pHERD30T	double	0	1	2
aacC1	pHERD30T	single	0	1	2
aacC1	pHERD30T	double	0	1	2
aacC1	pHERD30T	single	0	1	2
aacC1	pHERD30T	double	0	1	2
aacC1	pHERD30T	single	0	1	2
aacC1	pHERD30T	double	0	1	2
aacC1	pHERD20T	single	311	-2	1244000
aacC1	pHERD20T	double	208	-2	832000
aacC1	pHERD20T	single	178	-2	712000
aacC1	pHERD20T	double	481	-2	1924000
aacC1	pHERD20T	single	499	-2	1996000
aacC1	pHERD20T	double	717	-2	2868000
aacC1	pHERD20T	single	582	-2	2328000
aacC1	pHERD20T	double	653	-2	2612000
aacC1	pHERD20T	single	548	-2	2192000
aacC1	pHERD20T	double	564	-2	2256000
aacC1	pHERD20T	single	464	-2	1856000
aacC1	pHERD20T	double	726	-2	2904000
nt	pHERD30T	single	4586	1	18344
nt	pHERD30T	double	3685	1	14740
nt	pHERD30T	single	1933	1	7732
nt	pHERD30T	double	2400	1	9600
nt	pHERD30T	single	1504	1	6016
nt	pHERD30T	double	3236	1	12944
nt	pHERD30T	single	3382	1	13528
nt	pHERD30T	double	3362	1	13448
nt	pHERD30T	single	2101	1	8404
nt	pHERD30T	double	3690	1	14760
nt	pHERD30T	single	4942	1	19768
nt	pHERD30T	double	5617	1	22468
nt	pHERD20T	single	249	-2	996000
nt	pHERD20T	double	186	-2	744000
nt	pHERD20T	single	232	-2	928000
nt	pHERD20T	double	295	-2	1180000
nt	pHERD20T	single	181	-2	724000
nt	pHERD20T	double	339	-2	1356000
nt	pHERD20T	single	710	-2	2840000
nt	pHERD20T	double	349	-2	1396000
nt	pHERD20T	single	187	-2	748000
nt	pHERD20T	double	206	-2	824000
nt	pHERD20T	single	267	-2	1068000
nt	pHERD20T	double	235	-2	940000

## Sheet: Figure 3A
pKJK5_csg_target	replicate	selective_plate	proportion
nt	1	tk	0.593496
nt	2	tk	0.492063
nt	3	tk	0.726368
nt	4	tk	0.698492
nt	5	tk	0.72619
nt	6	tk	0.624413
aacC1	1	tk	0.565217
aacC1	2	tk	1.16129
aacC1	3	tk	0.62069
aacC1	4	tk	0.47619
aacC1	5	tk	0.384615
aacC1	6	tk	0.454545
nt	1	kg	0.585366
nt	2	kg	0.84127
nt	3	kg	0.462687
nt	4	kg	0.336683
nt	5	kg	0.892857
nt	6	kg	0.413146
aacC1	1	kg	0.13913
aacC1	2	kg	0.158065
aacC1	3	kg	0.589655
aacC1	4	kg	0.109524
aacC1	5	kg	0.294872
aacC1	6	kg	0.245455
nt	1	tkg	0.219512
nt	2	tkg	0.277778
nt	3	tkg	0.223881
nt	4	tkg	0.331658
nt	5	tkg	0.345238
nt	6	tkg	0.164319
aacC1	1	tkg	0.000130435
aacC1	2	tkg	7.41935e-05
aacC1	3	tkg	0.000293103
aacC1	4	tkg	8.09524e-05
aacC1	5	tkg	2.5641e-06
aacC1	6	tkg	0.000118182
nt	1	k	1
nt	2	k	1
nt	3	k	1
nt	4	k	1
nt	5	k	1
nt	6	k	1
aacC1	1	k	1
aacC1	2	k	1
aacC1	3	k	1
aacC1	4	k	1
aacC1	5	k	1
aacC1	6	k	1

## Sheet: Figure 3B
pKJK5_csg_target	replicate	selective_plate	cfu_ml
nt	1	lb	116000000
nt	2	lb	118000000
nt	3	lb	116000000
nt	4	lb	112000000
nt	5	lb	184000000
nt	6	lb	192000000
aacC1	1	lb	780000000
aacC1	2	lb	842000000
aacC1	3	lb	672000000
aacC1	4	lb	812000000
aacC1	5	lb	894000000
aacC1	6	lb	1014000000
nt	1	t	152000000
nt	2	t	82000000
nt	3	t	154000000
nt	4	t	108000000
nt	5	t	176000000
nt	6	t	170000000
aacC1	1	t	750000000
aacC1	2	t	896000000
aacC1	3	t	878000000
aacC1	4	t	858000000
aacC1	5	t	992000000
aacC1	6	t	1036000000
nt	1	tk	14600000
nt	2	tk	12400000
nt	3	tk	29200000
nt	4	tk	27800000
nt	5	tk	24400000
nt	6	tk	26600000
aacC1	1	tk	2600000
aacC1	2	tk	7200000
aacC1	3	tk	3600000
aacC1	4	tk	2000000
aacC1	5	tk	3000000
aacC1	6	tk	1000000
nt	1	kg	14400000
nt	2	kg	21200000
nt	3	kg	18600000
nt	4	kg	13400000
nt	5	kg	30000000
nt	6	kg	17600000
aacC1	1	kg	640000
aacC1	2	kg	980000
aacC1	3	kg	3420000
aacC1	4	kg	460000
aacC1	5	kg	2300000
aacC1	6	kg	540000
nt	1	tkg	5400000
nt	2	tkg	7000000
nt	3	tkg	9000000
nt	4	tkg	13200000
nt	5	tkg	11600000
nt	6	tkg	7000000
aacC1	1	tkg	600
aacC1	2	tkg	460
aacC1	3	tkg	1700
aacC1	4	tkg	340
aacC1	5	tkg	20
aacC1	6	tkg	260
nt	1	k	24600000
nt	2	k	25200000
nt	3	k	40200000
nt	4	k	39800000
nt	5	k	33600000
nt	6	k	42600000
aacC1	1	k	4600000
aacC1	2	k	6200000
aacC1	3	k	5800000
aacC1	4	k	4200000
aacC1	5	k	7800000
aacC1	6	k	2200000

## Sheet: Figure 4
Strain	pKJK5_csg_target	replicate	count	volume_plated	dilution_plated	cfu_ml	cfu_ml_ug
PA14	nt	1	2872	600	1	4786.67	7977.78
PA14	nt	2	1784	600	1	2973.33	4955.56
PA14	nt	4	282	600	1	470	783.333
PA14	nt	5	382	600	1	636.667	1061.11
PA14	nt	6	2456	600	1	4093.33	6822.22
PA14	aacC1	1	0	600	1	0	1.38889
PA14	aacC1	3	0	600	1	0	1.38889
PA14	aacC1	5	0	600	1	0	1.38889
bhiF2	nt	1	1	5	1	200	333.333
bhiF2	nt	2	1	5	1	200	333.333
bhiF2	nt	3	2	5	1	400	666.667
bhiF2	nt	4	1	5	1	200	333.333
bhiF2	nt	5	6	5	1	1200	2000
bhiF2	nt	6	1	5	1	200	333.333
bhiF2	aacC1	1	0	600	1	0	1.38889
bhiF2	aacC1	2	0	600	1	0	1.38889
bhiF2	aacC1	3	0	600	1	0	1.38889
bhiF2	aacC1	4	0	600	1	0	1.38889
bhiF2	aacC1	5	0	600	1	0	1.38889
C743E1	nt	1	10	5	1	2000	3333.33
C743E1	nt	2	5	5	1	1000	1666.67
C743E1	nt	3	2	5	0.1	40	66.6667
C743E1	nt	4	7	5	1	1400	2333.33
C743E1	nt	5	12	5	1	2400	4000
C743E1	nt	6	5	5	1	1000	1666.67
C743E1	aacC1	1	0	5	1	0	1.38889
C743E1	aacC1	2	0	5	1	0	1.38889
C743E1	aacC1	3	0	5	1	0	1.38889
TV1-2	nt	1	7	5	0.1	140	233.333
TV1-2	nt	2	11	5	1	2200	3666.67
TV1-2	nt	3	4	5	0.1	80	133.333
TV1-2	nt	4	16	5	1	3200	5333.33
TV1-2	nt	5	19	5	1	3800	6333.33
TV1-2	nt	6	16	5	1	3200	5333.33
TV1-2	aacC1	1	0	5	1	0	1.38889
TV1-2	aacC1	2	0	5	1	0	1.38889
TV1-2	aacC1	3	0	5	1	0	1.38889
TV1-2	aacC1	4	0	5	1	0	1.38889
TV1-2	aacC1	5	0	5	1	0	1.38889
6TB-1	nt	1	1032	600	1	1720	2866.67
6TB-1	nt	2	878	600	1	1463.33	2438.89
6TB-1	nt	3	1008	600	1	1680	2800
6TB-1	nt	4	788	600	1	1313.33	2188.89
6TB-1	nt	5	734	600	1	1223.33	2038.89
6TB-1	nt	6	446	600	1	743.333	1238.89
6TB-1	aacC1	1	1	600	1	1.66667	2.77778
6TB-1	aacC1	2	0	600	1	0	1.38889
6TB-1	aacC1	3	3	600	1	5	8.33333
6TB-1	aacC1	4	0	600	1	0	1.38889
6TB-1	aacC1	5	1	600	1	1.66667	2.77778
SBW25	nt	1	81	50	1	1620	2700
SBW25	nt	2	71	50	1	1420	2366.67
SBW25	nt	3	113	50	1	2260	3766.67
SBW25	nt	4	32	50	1	640	1066.67
SBW25	nt	5	80	50	1	1600	2666.67
SBW25	nt	6	3	50	1	60	100
SBW25	aacC1	1	0	50	1	0	16.6667
SBW25	aacC1	2	1	50	1	20	33.3333
SBW25	aacC1	3	0	50	1	0	16.6667
SBW25	aacC1	4	1	50	1	20	33.3333
PA14	aacC1	pHERD30t_mut_ctrl	282	600	1
bhiF2	aacC1	pHERD30t_mut_ctrl	798	600	1
C743E1	aacC1	pHERD30t_mut_ctrl	7	5	1
TV1-2	aacC1	pHERD30t_mut_ctrl	22	5	1
6TB-1	aacC1	pHERD30t_mut_ctrl	5600	600	1
SBW25	aacC1	pHERD30t_mut_ctrl	6	50	1

## Sheet: Figure S1-4
mating_type	recipient	pKJK5_type	replicate	LB	A	AG	AT	ATG	A_raw	target	pKJK5	both	ATG_per_AT	ATG_per_AT_limit
liquid	PA14	aacC1	1	80000000	6000000	4000000	1600000	18000000	3	0.666667	0.266667	3	11.25	0.000125
liquid	PA14	aacC1	2	60000000	18000000	14000000	3800000	2800000	9	0.777778	0.211111	0.155556	0.736842	5.26316e-05
liquid	PA14	aacC1	3	60000000	16000000	14000000	4000000	2600000	8	0.875	0.25	0.1625	0.65	5e-05
liquid	PA14	aacC1	4	100000000	18000000	32000000	12000000	2200000	9	1.77778	0.666667	0.122222	0.183333	1.66667e-05
liquid	PA14	aacC1	5	180000000	80000000	26000000	18000000	2400000	4	0.325	0.225	0.03	0.133333	1.11111e-05
liquid	PA14	aacC1	6	180000000	100000000	28000000	8000000	7200000	5	0.28	0.08	0.072	0.9	2.5e-05
liquid	PA14	nt	1	80000000	32000000	26000000	24000000	4400000	16	0.8125	0.75	0.1375	0.183333	8.33333e-06
liquid	PA14	nt	2	100000000	52000000	20000000	14000000	4000000	26	0.384615	0.269231	0.0769231	0.285714	1.42857e-05
liquid	PA14	nt	3	240000000	60000000	24000000	22000000	8000000	3	0.4	0.366667	0.133333	0.363636	9.09091e-06
liquid	PA14	nt	4	120000000	18000000	24000000	16000000	2600000	9	1.33333	0.888889	0.144444	0.1625	1.25e-05
liquid	PA14	nt	5	260000000	60000000	20000000	10000000	2800000	3	0.333333	0.166667	0.0466667	0.28	2e-05
liquid	PA14	nt	6	240000000	40000000	36000000	12000000	6800000	2	0.9	0.3	0.17	0.566667	1.66667e-05
liquid	SBW25	aacC1	1	40000000	26000000	54000000	0	0	13	2.07692	0	0	NA	Inf
liquid	SBW25	aacC1	2	100000000	82000000	100000000	0	0	41	1.21951	0	0	NA	Inf
liquid	SBW25	aacC1	3	140000000	88000000	100000000	0	200	44	1.13636	0	2.27273e-06	Inf	Inf
liquid	SBW25	aacC1	4	160000000	120000000	80000000	0	0	6	0.666667	0	0	NA	Inf
liquid	SBW25	aacC1	5	160000000	100000000	160000000	0	0	5	1.6	0	0	NA	Inf
liquid	SBW25	aacC1	6	100000000	120000000	98000000	0	0	6	0.816667	0	0	NA	Inf
liquid	SBW25	nt	1	260000000	100000000	120000000	0	0	5	1.2	0	0	NA	Inf
liquid	SBW25	nt	2	260000000	320000000	140000000	0	0	16	0.4375	0	0	NA	Inf
liquid	SBW25	nt	3	60000000	60000000	80000000	0	0	3	1.33333	0	0	NA	Inf
liquid	SBW25	nt	4	280000000	140000000	60000000	0	0	7	0.428571	0	0	NA	Inf
liquid	SBW25	nt	5	160000000	300000000	100000000	0	0	15	0.333333	0	0	NA	Inf
liquid	SBW25	nt	6	40000000	100000000	120000000	0	0	5	1.2	0	0	NA	Inf
liquid	bhiF2	aacC1	1	46000000	42000000	40000000	6000	0	21	0.952381	0.000142857	0	0	0.0333333
liquid	bhiF2	aacC1	2	20000000	60000000	82000000	1600	600	3	1.36667	2.66667e-05	1e-05	0.375	0.125
liquid	bhiF2	aacC1	3	100000000	120000000	100000000	3800	200	6	0.833333	3.16667e-05	1.66667e-06	0.0526316	0.0526316
liquid	bhiF2	aacC1	4	180000000	140000000	120000000	4000	0	7	0.857143	2.85714e-05	0	0	0.05
liquid	bhiF2	aacC1	5	280000000	180000000	160000000	6000	0	9	0.888889	3.33333e-05	0	0	0.0333333
liquid	bhiF2	aacC1	6	160000000	160000000	220000000	4000	0	8	1.375	2.5e-05	0	0	0.05
liquid	bhiF2	nt	1	300000000	300000000	240000000	800	1800	15	0.8	2.66667e-06	6e-06	2.25	0.25
liquid	bhiF2	nt	2	200000000	220000000	280000000	1200	800	11	1.27273	5.45455e-06	3.63636e-06	0.666667	0.166667
liquid	bhiF2	nt	3	160000000	320000000	240000000	1200	800	16	0.75	3.75e-06	2.5e-06	0.666667	0.166667
liquid	bhiF2	nt	4	140000000	140000000	280000000	4000	800	7	2	2.85714e-05	5.71429e-06	0.2	0.05
liquid	bhiF2	nt	5	200000000	100000000	120000000	6000	1000	5	1.2	6e-05	1e-05	0.166667	0.0333333
liquid	bhiF2	nt	6	220000000	220000000	280000000	4000	600	11	1.27273	1.81818e-05	2.72727e-06	0.15	0.05
liquid	C743E1	aacC1	1	120000000	220000000	22000000	800000	0	11	0.1	0.00363636	0	0	0.00025
liquid	C743E1	aacC1	2	260000000	260000000	24000000	400000	0	13	0.0923077	0.00153846	0	0	0.0005
liquid	C743E1	aacC1	3	500000000	520000000	30000000	600000	0	26	0.0576923	0.00115385	0	0	0.000333333
liquid	C743E1	aacC1	4	600000000	800000000	30000000	320000	0	4	0.0375	0.0004	0	0	0.000625
liquid	C743E1	aacC1	5	800000000	1200000000	40000000	200000	0	6	0.0333333	0.000166667	0	0	0.001
liquid	C743E1	aacC1	6	600000000	1000000000	46000000	1200000	0	5	0.046	0.0012	0	0	0.000166667
liquid	C743E1	nt	1	400000000	180000000	28000000	120000	0	9	0.155556	0.000666667	0	0	0.00166667
liquid	C743E1	nt	2	400000000	200000000	16000000	200000	600	1	0.08	0.001	3e-06	0.003	0.001
liquid	C743E1	nt	3	800000000	200000000	22000000	80000	0	1	0.11	0.0004	0	0	0.0025
liquid	C743E1	nt	4	600000000	1200000000	24000000	160000	800	6	0.02	0.000133333	6.66667e-07	0.005	0.00125
liquid	C743E1	nt	5	800000000	800000000	30000000	160000	200	4	0.0375	0.0002	2.5e-07	0.00125	0.00125
liquid	C743E1	nt	6	400000000	800000000	46000000	180000	0	4	0.0575	0.000225	0	0	0.00111111
liquid	6TB-1	aacC1	1	60000000	20000000	20000000	4000000	0	1	1	0.2	0	0	5e-05
liquid	6TB-1	aacC1	2	120000000	20000000	100000000	4000000	0	1	5	0.2	0	0	5e-05
liquid	6TB-1	aacC1	3	52000000	120000000	120000000	80000000	0	6	1	0.666667	0	0	2.5e-06
liquid	6TB-1	aacC1	4	280000000	260000000	220000000	42000000	0	13	0.846154	0.161538	0	0	4.7619e-06
liquid	6TB-1	aacC1	5	400000000	360000000	220000000	60000000	0	18	0.611111	0.166667	0	0	3.33333e-06
liquid	6TB-1	aacC1	6	320000000	540000000	500000000	140000000	0	27	0.925926	0.259259	0	0	1.42857e-06
liquid	6TB-1	nt	1	400000000	1000000000	800000000	180000000	20000	5	0.8	0.18	2e-05	0.000111111	1.11111e-06
liquid	6TB-1	nt	2	1200000000	800000000	600000000	4000000	14000	4	0.75	0.005	1.75e-05	0.0035	5e-05
liquid	6TB-1	nt	3	400000000	600000000	800000000	38000000	8000	3	1.33333	0.0633333	1.33333e-05	0.000210526	5.26316e-06
liquid	6TB-1	nt	4	800000000	600000000	320000000	22000000	6000	3	0.533333	0.0366667	1e-05	0.000272727	9.09091e-06
liquid	6TB-1	nt	5	600000000	400000000	320000000	60000000	14000	2	0.8	0.15	3.5e-05	0.000233333	3.33333e-06
liquid	6TB-1	nt	6	800000000	400000000	420000000	60000000	2000	2	1.05	0.15	5e-06	3.33333e-05	3.33333e-06
liquid	TV1-2	aacC1	1	160000000	280000000	140000000	12000000	5200	14	0.5	0.0428571	1.85714e-05	0.000433333	1.66667e-05
liquid	TV1-2	aacC1	2	200000000	400000000	380000000	22000000	5200	2	0.95	0.055	1.3e-05	0.000236364	9.09091e-06
liquid	TV1-2	aacC1	3	1000000000	600000000	1000000000	26000000	6600	3	1.66667	0.0433333	1.1e-05	0.000253846	7.69231e-06
liquid	TV1-2	aacC1	4	1000000000	800000000	1800000000	100000000	4000	4	2.25	0.125	5e-06	4e-05	2e-06
liquid	TV1-2	aacC1	5	1000000000	2000000000	1000000000	22000000	4000	10	0.5	0.011	2e-06	0.000181818	9.09091e-06
liquid	TV1-2	aacC1	6	1000000000	1600000000	2200000000	60000000	10000	8	1.375	0.0375	6.25e-06	0.000166667	3.33333e-06
liquid	TV1-2	nt	1	1600000000	800000000	1200000000	2800000	6000000	4	1.5	0.0035	0.0075	2.14286	7.14286e-05
liquid	TV1-2	nt	2	600000000	800000000	1200000000	12000000	10000000	4	1.5	0.015	0.0125	0.833333	1.66667e-05
liquid	TV1-2	nt	3	1000000000	1600000000	1000000000	8000000	12000000	8	0.625	0.005	0.0075	1.5	2.5e-05
liquid	TV1-2	nt	4	1400000000	1200000000	400000000	1000000	2000000	6	0.333333	0.000833333	0.00166667	2	0.0002
liquid	TV1-2	nt	5	1200000000	1200000000	1000000000	8000000	10000000	6	0.833333	0.00666667	0.00833333	1.25	2.5e-05
liquid	TV1-2	nt	6	1400000000	1800000000	1400000000	8000000	8000000	9	0.777778	0.00444444	0.00444444	1	2.5e-05
filter	PA14	aacC1	1	180000000	140000000	100000000	60000000	18000000	7	0.714286	0.428571	0.128571	0.3	3.33333e-06
filter	PA14	aacC1	2	240000000	160000000	60000000	100000000	18000000	8	0.375	0.625	0.1125	0.18	2e-06
filter	PA14	aacC1	3	320000000	120000000	100000000	80000000	34000000	6	0.833333	0.666667	0.283333	0.425	2.5e-06
filter	PA14	aacC1	4	440000000	160000000	100000000	160000000	38000000	8	0.625	1	0.2375	0.2375	1.25e-06
filter	PA14	aacC1	5	320000000	100000000	40000000	60000000	34000000	5	0.4	0.6	0.34	0.566667	3.33333e-06
filter	PA14	nt	1	80000000	120000000	100000000	24000000	32000000	6	0.833333	0.2	0.266667	1.33333	8.33333e-06
filter	PA14	nt	2	200000000	140000000	20000000	42000000	14000000	7	0.142857	0.3	0.1	0.333333	4.7619e-06
filter	PA14	nt	3	160000000	120000000	120000000	14000000	12000000	6	1	0.116667	0.1	0.857143	1.42857e-05
filter	PA14	nt	4	220000000	200000000	80000000	44000000	44000000	10	0.4	0.22	0.22	1	4.54545e-06
filter	PA14	nt	5	380000000	280000000	20000000	50000000	38000000	14	0.0714286	0.178571	0.135714	0.76	4e-06
filter	SBW25	aacC1	1	26000000	40000000	18000000	0	0	2	0.45	0	0	NA	Inf
filter	SBW25	aacC1	2	34000000	140000000	32000000	0	0	7	0.228571	0	0	NA	Inf
filter	SBW25	aacC1	3	30000000	12000000	26000000	0	0	6	2.16667	0	0	NA	Inf
filter	SBW25	aacC1	4	20000000	18000000	28000000	0	0	9	1.55556	0	0	NA	Inf
filter	SBW25	aacC1	5	20000000	20000000	26000000	0	0	10	1.3	0	0	NA	Inf
filter	SBW25	nt	1	36000000	24000000	38000000	0	0	12	1.58333	0	0	NA	Inf
filter	SBW25	nt	2	26000000	26000000	36000000	0	0	13	1.38462	0	0	NA	Inf
filter	SBW25	nt	3	42000000	46000000	46000000	0	0	23	1	0	0	NA	Inf
filter	SBW25	nt	4	30000000	42000000	28000000	0	0	21	0.666667	0	0	NA	Inf
filter	SBW25	nt	5	40000000	48000000	40000000	0	0	24	0.833333	0	0	NA	Inf
filter	bhiF2	aacC1	1	240000000	1600000	2800000	10000	0	8	1.75	0.00625	0	0	0.02
filter	bhiF2	aacC1	2	140000000	600000	240000	8000	0	3	0.4	0.0133333	0	0	0.025
filter	bhiF2	aacC1	3	140000000	80000	140000	400	0	4	1.75	0.005	0	0	0.5
filter	bhiF2	aacC1	4	240000000	2400000	1800000	10000	0	12	0.75	0.00416667	0	0	0.02
filter	bhiF2	aacC1	5	140000000	600000	200000	14000	0	3	0.333333	0.0233333	0	0	0.0142857
filter	bhiF2	nt	1	80000000	28000	40000	0	0	14	1.42857	0	0	NA	Inf
filter	bhiF2	nt	2	80000000	800000	800000	600	400	4	1	0.00075	0.0005	0.666667	0.333333
filter	bhiF2	nt	3	40000000	32000	20000	0	0	16	0.625	0	0	NA	Inf
filter	bhiF2	nt	4	120000000	600000	400000	1000	1200	3	0.666667	0.00166667	0.002	1.2	0.2
filter	bhiF2	nt	5	40000000	1600000	800000	200	400	8	0.5	0.000125	0.00025	2	1
filter	C743E1	aacC1	1	260000000	20000000	4000000	6000	0	10	0.2	0.0003	0	0	0.0333333
filter	C743E1	aacC1	2	220000000	18000000	3400000	12000	0	9	0.188889	0.000666667	0	0	0.0166667
filter	C743E1	aacC1	3	120000000	3400000	1600000	2000	0	17	0.470588	0.000588235	0	0	0.1
filter	C743E1	aacC1	4	200000000	12000000	1400000	8000	0	6	0.116667	0.000666667	0	0	0.025
filter	C743E1	aacC1	5	140000000	26000000	1600000	4000	0	13	0.0615385	0.000153846	0	0	0.05
filter	C743E1	nt	1	120000000	14000000	2000000	6000	200	7	0.142857	0.000428571	1.42857e-05	0.0333333	0.0333333
filter	C743E1	nt	2	240000000	22000000	1600000	4000	0	11	0.0727273	0.000181818	0	0	0.05
filter	C743E1	nt	3	280000000	26000000	1600000	6000	2000	13	0.0615385	0.000230769	7.69231e-05	0.333333	0.0333333
filter	C743E1	nt	4	160000000	32000000	1800000	12000	2000	16	0.05625	0.000375	6.25e-05	0.166667	0.0166667
filter	C743E1	nt	5	220000000	24000000	2200000	2400	400	12	0.0916667	0.0001	1.66667e-05	0.166667	0.0833333
filter	TV1-2	aacC1	1	320000000	60000000	28000000	14000000	400	3	0.466667	0.233333	6.66667e-06	2.85714e-05	1.42857e-05
filter	TV1-2	aacC1	2	260000000	80000000	26000000	30000000	0	4	0.325	0.375	0	0	6.66667e-06
filter	TV1-2	aacC1	3	140000000	80000000	1800000	16000000	0	4	0.0225	0.2	0	0	1.25e-05
filter	TV1-2	aacC1	4	180000000	24000000	1600000	24000000	200	12	0.0666667	1	8.33333e-06	8.33333e-06	8.33333e-06
filter	TV1-2	aacC1	5	160000000	28000000	10000000	12000000	800	14	0.357143	0.428571	2.85714e-05	6.66667e-05	1.66667e-05
filter	TV1-2	nt	1	140000000	80000000	26000000	22000000	12000000	4	0.325	0.275	0.15	0.545455	9.09091e-06
filter	TV1-2	nt	2	140000000	100000000	24000000	12000000	16000000	5	0.24	0.12	0.16	1.33333	1.66667e-05
filter	TV1-2	nt	3	160000000	28000000	26000000	26000000	10000000	14	0.928571	0.928571	0.357143	0.384615	7.69231e-06
filter	TV1-2	nt	4	200000000	40000000	34000000	26000000	20000000	20	0.85	0.65	0.5	0.769231	7.69231e-06
filter	TV1-2	nt	5	160000000	40000000	34000000	26000000	14000000	20	0.85	0.65	0.35	0.538462	7.69231e-06
filter	6TB-1	aacC1	1	120000000	2400000	1400000	4000	0	12	0.583333	0.00166667	0	0	0.05
filter	6TB-1	aacC1	2	120000000	800000	1800000	0	0	4	2.25	0	0	NA	Inf
filter	6TB-1	aacC1	3	180000000	3600000	2600000	0	0	18	0.722222	0	0	NA	Inf
filter	6TB-1	aacC1	4	100000000	1200000	200000	2000	0	6	0.166667	0.00166667	0	0	0.1
filter	6TB-1	aacC1	5	100000000	400000	1400000	600	0	2	3.5	0.0015	0	0	0.333333
filter	6TB-1	nt	1	121000000	6000000	1600000	400	200	3	0.266667	6.66667e-05	3.33333e-05	0.5	0.5
filter	6TB-1	nt	2	110000000	12000000	8000000	0	200	6	0.666667	0	1.66667e-05	Inf	Inf
filter	6TB-1	nt	3	123000000	2800000	2800000	0	0	14	1	0	0	NA	Inf
filter	6TB-1	nt	4	41600000	1200000	2200000	0	0	6	1.83333	0	0	NA	Inf
filter	6TB-1	nt	5	142000000	800000	1800000	2600	3800	4	2.25	0.00325	0.00475	1.46154	0.0769231
